# Supplementary material for: ROR1 as an Immunotherapeutic Target for Inducing Antitumor Helper T Cell Responses Against Head and Neck Squamous Cell Carcinoma
Source: Cancers (Basel). 2025 Jul 12;17(14):2326. doi: 10.3390/cancers17142326 (PMC12293936; doi:10.3390/cancers17142326)
Supplement: Supplementary file 1 [file cancers-17-02326-s001.zip]

Archive with 1 entries (1 files):
- cancers-3719857-supplementary.pdf
